# Supplementary material for: CRISPR/Cas9-mediated mutagenesis of sweet basil candidate susceptibility gene ObDMR6 enhances downy mildew resistance
Source: PLoS One. 2021 Jun 10;16(6):e0253245. doi: 10.1371/journal.pone.0253245 (PMC8191900; doi:10.1371/journal.pone.0253245)
Supplement: S5 Appendix — (XLSX) [file pone.0253245.s005.xlsx]

## Sheet: S1 & S1S2 T0 ICE
Plant ID	Indel %		Indel% at S1	Indel% at S2			Indel types and percentage
S1:17	98						+1	81%	-3	11%	-3	6%
S1:12	98						+1	81%	-3	9%	-3	8%
S1:3	98						+1	79%	-3	10%	-3	9%
S1:28	97						+1	80%	-3	11%	-3	6%
S1:2	97						+1	78%	-3	11%	-3	8%
S1:6	97						+1	78%	-3	10%	-3	9%
S1:21	97						+1	80%	-3	10%	-3	7%
S1:49	93						+1	78%	-8	15%
S1:40	81						+2	45%	-11	13%	-11	9%	-11	7%	+1	4%	-1	3%
S1:41	76						+2	48%	-11	15%	-11	12%	-13	1%
S1:11	76						WT	10%	+1	62%	-10	11%	-10	3%
S1:29	60						WT	35%	+1	51%	-1	4%	-5	3%	-14	1%	-11	1%
S1:23	48						WT	45%	+1	33%	-10	6%	-10	6%	-10	3%
S1:42	42						WT	48%	-8	26%	-8	11%	-3	4%	-3	1%
S1:24	37						WT	57%	+1	18%	-1	8%	-3	4%	-2	2%	-12	2%	+15	1%	-1	1%	-14	0.01
S1:18	34						WT	59%	+1	9%	-1	8%	-3	6%	-14	5%	-2	5%	-12	1%
S1:25	30						WT	67%	-1	9%	+1	5%	-2	4%	-3	4%	-3	2%	-1	2%	-14	2%	-13	0.01	-12	0.01
S1:43	13						WT	85%	+1	11%	-3	1%	-1	1%
S1:47	11						WT	88%	+1	11%
S1:15	9						WT	90%	+1	5%	-3	2%	-1	2%
S1:13	8						WT	91%	+1	3%	-3	3%	-1	2%
S1:48	7						WT	92%	+1	7%
S1:39	4						WT	94%	-2	2%	-2	2%
S1:33	4						WT	94%	-30	2%	-8	1%	-2	1%
S1:30	4						WT	94%	-2	2%	-8	1%	-2	1%
S1:44	4						WT	95%	-1	4%
S1:26	3						WT	96%	-2	2%	-2	1%
S1:35	3						WT	96%	-8	1%	-2	1%	-2	1%
S1:46	3						WT	96%	-1	2%	+1	1%
S1:32	2						WT	96%	-2	1%	-2	1%
S1:34	2						WT	97%	-2	1%	-2	1%
S1:22	2						WT	97%	-2	2%
S1:31	1						WT	97%	-2	1%
S1:20	1						WT	98%	-1	1%
S1:45	0						WT	100%
S1S2:5	99		99	0			+1	58%	-12	40%	-1	1%
S1S2:15	98		98	0			WT	1%	-3	46%	-4	17%	-12	12%	-3	11%	+1	9%	-12	1%	-4	1%	-2	1%
S1S2:9	98		84	14			+1	51%	+1 (S2)	14%	-12	5%	-17	4%	-10	4%	-2	4%	-23	3%	-14	3%	-18	3%	+12	2%	+3	1%	+3	1%	-24	1%	-20	1%	-7	1%
S1S2:3	98		83	17			-3	32%	-4	16%	-2	16%	+1 (S2)	15%	-12	8%	-3	7%	-12	2%	+3	1%	+2	1%	+1 (S2)	1%	+1 (S2)	1%
S1S2:13	96		74	22			+1	40%	+1 (S2)	22%	-17	6%	-10	6%	-18	4%	+12	3%	-15	2%	-12	2%	+7	1%	+3	1%	+2	1%	-23	1%	-14	1%	-20	1%	-7	1%	-7	1%	-10	1%	-2	1%	-1	1%
S1S2:14	96		84	32			-12	25%	-2	18%	-10	14%	+1 (S2)	12%	+3	10%	+2	10%	+1 (S2)	10%	+1 (S2)	10%	-10	4%	-11	3%
S1S2:19	93		93	0			WT	5%	-8	15%	-14	14%	-14	13%	-7	13%	-7	13%	-8	7%	-7	6%	-8	3%	+1	2%	-14	2%	-8	2%	-8	2%	-12	1%
S1S2:18	92		92	0			WT	6%	+1	12%	-7	12%	-12	12%	-14	11%	-7	9%	-8	7%	-8	7%	-8	5%	-8	5%	-14	5%	-14	2%	-14	2%	-12	2%	-8	1%
S1S2:7	89		89	0			WT	11%	-8	20%	-14	14%	-14	13%	-7	12%	-7	10%	-7	8%	-8	3%	-8	3%	-8	3%	+1	2%	-7	1%
S1S2:8	85		85	0			WT	15%	-8	25%	-14	17%	-14	12%	-7	10%	-7	8%	-7	8%	-8	3%	-8	1%	-8	1%
S1S2:21	84		84	0			WT	15%	-8	22%	-14	13%	-14	13%	-7	9%	-7	8%	-7	8%	-8	6%	-8	3%	-8	2%	-7	1%
S1S2:17	82		82	0			WT	17%	-8	17%	-7	11%	-14	11%	-14	9%	-7	9%	-8	6%	-7	5%	-12	3%	-8	3%	-8	3%	+1	2%	-12	2%	-14	1%
S1S2:16	81		81	0			WT	19%	-8	25%	-14	19%	-14	11%	-7	8%	-7	7%	-7	7%	-8	3%	-8	1%
S1S2:25	72		72	0			WT	27%	-8	33%	-8	18%	-1	6%	-3	3%	+1	2%	-17	1%	-13	1%	-4	1%	-3	1%	-2	1%	-10	1%	-4	1%	-2	1%	-4	1%	-2	1%
S1S2:20	71		71	0			WT	29%	-8	22%	-14	11%	-7	10%	-14	10%	-7	6%	-7	6%	-8	3%	-8	1%	-3	1%	-8	1%
S1S2:11	66		66	0			WT	33%	-8	20%	+1	14%	-8	8%	-1	5%	-5	4%	-8	3%	-12	3%	-5	3%	-3	2%	-8	2%	-10	1%	-3	1%
S1S2:4	22		22	0			WT	77%	+1	11%	-12	10%	-10	1%
S1S2:6	19		19	0			WT	80%	+1	19%
S1S2:2	12		12	0			WT	84%	-3	12%
S1S2:10	4		4	0			WT	96%	-15	2%	-15	1%	-15	1%
S1S2:1	0		0	0			WT	100%
S5 Appendix. Total indel percentage, indel types and the corresponding percentage in T0 transgenic lines
Note:
Red text indicates parental lines selected for further analysis.
Grey shading indicates highly similar genotypes.
Yellow shading indicates multiplex gene-edited lines containing mutations in both S1 and S2 target sites.
For indel types, the indels that occurred at S2 target site are indicated using "(S2)", all other indels occurred at S1 target site.
